# Supplementary material for: Essential Role of CRIM1 on Endometrial Receptivity in Goat
Source: Int J Mol Sci. 2021 May 18;22(10):5323. doi: 10.3390/ijms22105323 (PMC8158520; doi:10.3390/ijms22105323)
Supplement: Supplementary file 1 [file ijms-22-05323-s001.zip]

Archive with 2 entries (2 files):
- ijms-1168438-supplementary/Supplementary Table1.pdf
- ijms-1168438-supplementary/Supplementary Table2.pdf
